# Supplementary material for: Integrated analysis of phenotypic and SSR data reveals the genetic structure differentiation of wild Rhododendron mariae Hance populations in Guangdong and the driving factors for conservation planning
Source: Front Plant Sci. 2026 Mar 23;17:1723036. doi: 10.3389/fpls.2026.1723036 (PMC13050912; doi:10.3389/fpls.2026.1723036)
Supplement: Supplementary file 3 [file Table2.xlsx]

## Sheet: Sheet3
		78				910				1112				1314				1718				1920				2122				2324				2526				12
GLS1	1	0	0	1	0	0	1	0	0	?	?	?	?	1	1	0	0	1	1	0	0	?	?	?	?	1	0	0	0	1	0	0	0	1	1	0	0	1	1	0	0	0	0	1	0	0	1	0	0
GLS2	1	0	0	1	0	1	0	0	0	1	0	0	0	1	0	0	0	1	1	0	0	?	?	?	?	?	?	?	?	0	1	0	0	1	1	0	0	1	1	0	0	0	0	1	0	1	0	0	0
GLS3	1	?	?	?	?	1	1	0	0	1	0	0	0	1	0	0	0	0	1	0	0	?	?	?	?	?	?	?	?	1	0	0	0	1	1	0	0	1	1	0	0	?	?	?	?	1	1	0	0
GLS4	1	1	0	1	0	?	?	?	?	0	0	1	1	1	1	0	0	?	?	?	?	1	0	0	0	?	?	?	?	1	0	0	0	1	1	0	0	1	1	0	0	1	0	1	0	?	?	?	?
GLS5	1	1	1	0	0	1	1	0	0	1	0	0	0	0	0	1	1	?	?	?	?	1	0	0	0	1	1	0	0	1	1	0	0	?	?	?	?	?	?	?	?	1	1	0	0	1	1	0	0
GLS6	1	0	1	0	0	1	0	0	0	1	1	0	0	?	?	?	?	0	1	0	0	1	0	0	0	?	?	?	?	?	?	?	?	?	?	?	?	?	?	?	?	0	1	0	0	1	0	0	0
DJS1	2	0	1	1	0	1	0	0	0	1	0	0	0	1	1	0	0	0	0	1	1	1	1	0	0	0	0	1	1	1	1	0	0	1	1	0	0	1	1	0	0	0	1	1	0	1	0	0	0
DJS2	2	?	?	?	?	1	0	0	0	?	?	?	?	1	1	0	0	0	0	1	1	0	1	0	1	1	1	0	0	1	1	0	0	1	1	0	0	0	0	0	0	?	?	?	?	1	0	0	0
DJS3	2	?	?	?	?	1	0	0	0	1	1	0	0	?	?	?	?	1	1	0	0	1	0	0	0	1	0	0	0	1	1	0	0	1	1	0	0	0	0	0	0	?	?	?	?	1	0	0	0
DJS4	2	?	?	?	?	1	0	0	0	1	1	0	0	1	1	0	0	0	0	1	1	0	0	1	1	1	0	1	0	0	1	0	1	1	1	0	0	0	0	0	0	?	?	?	?	1	0	0	0
DJS5	2	0	1	0	0	1	0	0	0	1	0	0	0	1	1	0	0	0	0	1	1	1	0	1	0	1	1	0	0	0	1	0	1	1	1	0	0	1	1	0	0	0	1	0	0	1	0	0	0
DJS6	2	0	1	0	0	1	0	0	0	1	1	0	0	0	0	1	1	0	0	1	0	0	0	0	0	0	1	0	0	1	1	0	0	1	1	0	0	0	0	0	0	0	1	0	0	1	0	0	0
DJS7	2	1	1	0	0	1	1	0	0	1	1	0	0	1	1	0	0	1	1	0	0	1	0	0	0	1	1	0	0	1	1	0	0	1	1	0	0	1	1	0	0	1	1	0	0	1	1	0	0
DJS8	2	?	?	?	?	1	1	0	0	0	1	0	0	0	0	1	0	0	0	0	1	0	0	1	1	0	1	0	1	1	1	0	0	0	0	0	0	1	1	0	0	?	?	?	?	1	1	0	0
DJS9	2	1	1	0	0	1	1	0	0	1	1	0	0	1	0	1	0	1	0	1	0	1	1	0	0	1	0	1	0	0	1	1	0	1	0	0	1	1	1	0	0	1	1	0	0	1	1	0	0
DJS10	2	1	0	0	1	1	1	0	0	0	1	0	0	1	0	1	0	0	0	1	1	0	0	1	1	?	?	?	?	1	1	0	0	1	1	0	0	1	1	0	0	1	0	0	1	1	1	0	0
XXC1	3	1	1	0	0	?	?	?	?	1	1	0	0	1	1	0	0	1	1	0	0	1	1	0	0	?	?	?	?	0	1	0	0	?	?	?	?	?	?	?	?	1	1	0	0	?	?	?	?
XXC2	3	1	1	0	0	?	?	?	?	1	1	0	0	1	1	0	0	0	1	0	0	1	1	0	0	0	1	0	0	0	1	0	0	1	0	0	0	1	0	0	0	1	1	0	0	?	?	?	?
XXC3	3	?	?	?	?	?	?	?	?	1	1	0	0	1	1	0	0	1	1	0	0	1	1	0	0	?	?	?	?	0	1	0	0	1	0	0	0	1	0	0	0	?	?	?	?	?	?	?	?
XXC4	3	?	?	?	?	1	1	0	0	1	1	0	0	1	1	0	0	1	1	0	0	1	1	0	0	1	0	0	0	1	1	0	0	?	?	?	?	?	?	?	?	?	?	?	?	1	1	0	0
XXC5	3	?	?	?	?	?	?	?	?	1	1	0	0	?	?	?	?	1	1	0	0	0	1	0	0	?	?	?	?	0	1	0	0	1	1	0	0	1	1	0	0	?	?	?	?	?	?	?	?
XXC6	3	1	1	0	0	?	?	?	?	1	1	0	0	1	1	0	0	1	1	0	0	?	?	?	?	?	?	?	?	0	1	0	0	0	1	0	0	0	1	0	0	1	1	0	0	?	?	?	?
XXC7	3	1	0	0	1	?	?	?	?	1	1	0	0	1	1	0	0	1	0	0	0	?	?	?	?	1	0	0	0	1	1	0	0	1	1	0	0	1	1	0	0	1	0	0	1	?	?	?	?
XXC8	3	?	?	?	?	1	1	0	0	1	1	0	0	1	1	0	0	1	0	0	0	1	1	0	0	1	0	0	0	1	1	0	0	1	1	0	0	1	1	0	0	?	?	?	?	1	1	0	0
XXC9	3	0	1	0	0	1	1	0	0	1	1	0	0	1	1	0	0	1	1	0	0	0	1	0	0	1	1	0	0	1	1	0	0	1	1	0	0	1	1	0	0	0	1	0	0	1	1	0	0
XXC10	3	1	1	0	0	1	1	0	0	1	1	0	0	1	1	0	0	1	1	0	0	1	1	0	0	1	1	0	0	0	1	0	0	1	1	0	0	1	1	0	0	1	1	0	0	1	1	0	0
DHS1	4	1	1	0	0	?	?	?	?	?	?	?	?	1	1	0	0	0	1	0	0	1	0	0	0	1	0	0	0	1	1	0	0	1	0	0	0	1	0	0	0	1	1	0	0	?	?	?	?
DHS2	4	0	1	0	0	?	?	?	?	1	1	0	0	?	?	?	?	0	1	0	0	?	?	?	?	0	1	0	0	1	1	0	0	1	0	0	0	1	0	0	0	0	1	0	0	?	?	?	?
DHS3	4	0	1	0	0	1	1	0	0	1	1	0	0	1	1	0	0	0	1	0	0	?	?	?	?	?	?	?	?	1	1	0	0	1	1	0	0	1	1	0	0	0	1	0	0	1	1	0	0
DHS4	4	?	?	?	?	1	1	0	0	1	1	0	0	1	1	0	0	0	1	0	0	?	?	?	?	?	?	?	?	1	1	0	0	1	1	0	0	1	1	0	0	?	?	?	?	1	1	0	0
DHS5	4	?	?	?	?	1	1	0	0	1	1	0	0	1	1	0	0	0	1	0	0	?	?	?	?	1	1	0	0	1	1	0	0	?	?	?	?	0	1	0	0	?	?	?	?	1	1	0	0
DHS6	4	?	?	?	?	?	?	?	?	1	1	0	0	1	1	0	0	0	1	0	0	?	?	?	?	1	1	0	0	1	1	0	0	?	?	?	?	0	1	0	0	?	?	?	?	?	?	?	?
DHS7	4	?	?	?	?	1	1	0	0	1	1	0	0	1	1	0	0	0	1	0	0	?	?	?	?	0	1	0	0	1	1	0	0	?	?	?	?	1	1	0	0	?	?	?	?	1	1	0	0
DHS8	4	1	1	0	0	1	1	0	0	1	1	0	0	1	1	0	0	0	1	0	0	0	1	0	0	1	1	0	0	1	1	0	0	?	?	?	?	1	1	0	0	1	1	0	0	1	1	0	0
DHS9	4	?	?	?	?	1	1	0	0	1	1	0	0	0	1	0	0	0	1	0	0	?	?	?	?	0	1	0	0	1	1	0	0	?	?	?	?	1	1	0	0	?	?	?	?	1	1	0	0
DHS10	4	?	?	?	?	1	1	0	0	1	1	0	0	1	1	0	0	1	1	0	0	?	?	?	?	1	1	0	0	1	1	0	0	?	?	?	?	1	1	0	0	?	?	?	?	1	1	0	0
DHS11	4	0	1	0	0	1	1	0	0	1	1	0	0	?	?	?	?	1	1	0	0	?	?	?	?	0	1	0	0	0	1	0	0	?	?	?	?	1	1	0	0	0	1	0	0	1	1	0	0
DHS12	4	?	?	?	?	1	1	0	0	?	?	?	?	?	?	?	?	?	?	?	?	0	1	0	0	1	1	0	0	0	1	0	0	?	?	?	?	1	1	0	0	?	?	?	?	1	1	0	0
QCH1	5	?	?	?	?	0	1	0	0	1	1	0	0	1	1	0	0	1	1	0	0	0	1	0	0	1	0	0	1	0	1	0	0	?	?	?	?	0	1	0	0	?	?	?	?	0	1	0	0
QCH2	5	1	1	0	0	0	1	0	0	?	?	?	?	1	1	0	0	0	1	0	0	?	?	?	?	1	1	0	0	0	1	0	0	?	?	?	?	1	1	0	0	1	1	0	0	0	1	0	0
QCH3	5	1	1	0	0	?	?	?	?	0	1	1	0	1	1	0	0	0	1	0	0	1	1	0	0	1	1	0	0	0	1	0	0	?	?	?	?	1	1	0	0	1	1	0	0	?	?	?	?
QCH4	5	1	1	0	0	?	?	?	?	0	1	1	0	0	1	0	0	1	1	0	0	1	1	0	0	0	1	0	0	?	?	?	?	?	?	?	?	1	1	0	0	1	1	0	0	?	?	?	?
QCH5	5	1	1	0	0	?	?	?	?	1	1	0	0	1	1	0	0	0	1	0	0	1	1	0	0	0	1	0	0	1	1	0	0	?	?	?	?	1	1	0	0	1	1	0	0	?	?	?	?
QCH6	5	1	1	0	0	1	1	0	0	1	1	0	0	1	1	0	0	1	1	0	0	1	1	0	0	?	?	?	?	1	1	0	0	?	?	?	?	1	1	0	0	1	1	0	0	1	1	0	0
QCH7	5	0	1	0	0	1	1	0	0	1	1	0	0	1	1	0	0	0	1	0	0	?	?	?	?	1	1	0	0	0	1	0	0	?	?	?	?	1	1	0	0	0	1	0	0	1	1	0	0
QCH8	5	0	1	0	0	1	1	0	0	1	1	0	0	1	1	0	0	0	1	0	0	?	?	?	?	0	1	0	0	0	1	0	0	?	?	?	?	1	1	0	0	0	1	0	0	1	1	0	0
QCH9	5	1	1	0	0	1	1	0	0	?	?	?	?	1	1	0	0	0	1	0	0	1	1	0	0	0	1	0	0	0	1	0	0	?	?	?	?	?	?	?	?	1	1	0	0	1	1	0	0
QCH10	5	1	1	0	0	1	1	0	0	?	?	?	?	1	1	0	0	1	1	0	0	1	1	0	0	0	1	0	0	0	1	0	0	?	?	?	?	1	1	0	0	1	1	0	0	1	1	0	0
DWL1	6	1	1	0	0	?	?	?	?	1	1	0	0	?	?	?	?	1	1	0	0	1	1	0	0	1	1	0	0	0	1	0	0	?	?	?	?	1	1	0	0	1	1	0	0	?	?	?	?
DWL2	6	1	1	0	0	1	1	0	0	1	1	0	0	?	?	?	?	0	1	0	0	1	1	0	0	?	?	?	?	0	1	0	0	?	?	?	?	0	1	0	0	1	1	0	0	1	1	0	0
DWL3	6	1	1	0	0	1	1	0	0	1	1	0	0	1	1	0	0	0	1	0	0	0	1	0	0	0	1	0	0	0	1	0	0	?	?	?	?	0	1	0	0	1	1	0	0	1	1	0	0
DWL4	6	1	1	0	0	?	?	?	?	?	?	?	?	1	1	0	0	0	1	0	0	0	1	0	0	0	1	0	0	1	1	0	0	?	?	?	?	0	1	0	0	1	1	0	0	?	?	?	?
DWL5	6	1	1	0	0	1	1	0	0	?	?	?	?	1	1	0	0	1	1	0	0	?	?	?	?	1	1	0	0	1	1	0	0	?	?	?	?	1	1	0	0	1	1	0	0	1	1	0	0
DWL6	6	1	1	0	0	1	1	0	0	?	?	?	?	1	1	0	0	1	1	0	0	0	1	0	0	1	1	0	0	1	1	0	0	?	?	?	?	1	1	0	0	1	1	0	0	1	1	0	0
DWL7	6	?	?	?	?	?	?	?	?	?	?	?	?	1	1	0	0	1	1	0	0	0	1	0	0	1	1	0	0	0	1	0	0	?	?	?	?	0	1	0	0	?	?	?	?	?	?	?	?
DWL8	6	1	1	0	0	1	1	0	0	?	?	?	?	1	1	0	0	1	1	0	0	0	1	0	0	1	1	0	0	?	?	?	?	?	?	?	?	0	1	0	0	1	1	0	0	1	1	0	0
DWL9	6	1	1	0	0	1	1	0	0	1	1	0	0	1	1	0	0	0	1	0	0	0	1	0	0	1	1	0	0	0	1	0	0	?	?	?	?	0	1	0	0	1	1	0	0	1	1	0	0
DWL10	6	1	1	0	0	1	1	0	0	1	1	0	0	1	1	0	0	1	1	0	0	0	1	0	0	1	0	0	0	0	1	0	0	?	?	?	?	1	1	0	0	1	1	0	0	1	1	0	0
XTS1	7	1	1	0	0	1	1	0	0	1	1	0	0	1	1	0	0	1	1	0	0	0	1	0	0	1	1	0	0	?	?	?	?	?	?	?	?	1	1	0	0	1	1	0	0	1	1	0	0
XTS2	7	1	1	0	0	1	0	0	0	0	1	0	0	1	0	0	0	1	1	0	0	0	1	0	0	1	1	0	0	1	1	0	0	?	?	?	?	1	1	0	0	1	1	0	0	1	0	0	0
XTS3	7	1	1	0	0	1	1	0	0	1	1	0	0	1	1	0	0	?	?	?	?	1	1	0	0	1	1	0	0	1	1	0	0	?	?	?	?	1	1	0	0	1	1	0	0	1	1	0	0
XTS4	7	1	1	0	0	1	1	0	0	1	1	0	0	0	1	0	0	?	?	?	?	?	?	?	?	1	1	0	0	0	1	0	0	?	?	?	?	1	1	0	0	1	1	0	0	1	1	0	0
XTS5	7	1	1	0	0	1	0	0	0	1	1	0	0	0	1	0	0	?	?	?	?	0	1	0	0	1	1	0	0	1	1	0	0	?	?	?	?	1	1	0	0	1	1	0	0	1	0	0	0
XTS6	7	1	1	0	0	0	1	0	0	1	1	0	0	1	1	0	0	1	1	0	0	0	1	0	0	1	1	0	0	0	1	0	0	?	?	?	?	1	1	0	0	1	1	0	0	0	1	0	0
XTS7	7	0	1	0	0	1	0	0	0	1	1	0	0	1	1	0	0	?	?	?	?	0	1	0	0	1	0	0	0	？	？	？	？	?	?	?	?	1	1	0	0	0	1	0	0	1	0	0	0
XTS8	7	0	1	0	0	1	0	0	0	1	1	0	0	?	?	?	？	?	?	?	?	1	1	0	0	1	0	0	0	?	?	?	?	?	?	?	?	0	1	0	0	0	1	0	0	1	0	0	0
XTS9	7	0	1	0	0	0	1	0	0	1	1	0	0	?	?	?	？	?	?	?	?	1	1	0	0	1	1	0	0	1	1	0	0	?	?	?	?	0	1	0	0	0	1	0	0	0	1	0	0
XTS10	7	0	1	0	0	1	1	0	0	1	1	0	0	?	?	?	？	?	?	?	?	1	1	0	0	1	1	0	0	?	?	?	?	?	?	?	?	0	1	0	0	0	1	0	0	1	1	0	0
XTS11	7	1	1	0	0	1	1	0	0	1	1	0	0	1	1	0	0	0	1	0	0	0	1	0	0	?	?	?	?	1	1	0	0	?	?	?	?	0	1	0	0	1	1	0	0	1	1	0	0
FLS1	8	1	1	0	0	0	0	0	0	1	1	0	0	1	0	0	0	1	1	0	0	0	1	0	0	1	1	0	0	1	1	0	0	?	?	?	?	1	1	0	0	1	1	0	0	0	0	0	0
FLS2	8	1	1	0	0	0	0	0	0	1	0	0	0	1	0	0	0	?	?	?	?	1	1	0	0	1	1	0	0	1	1	0	0	?	?	?	?	0	1	0	0	1	1	0	0	0	0	0	0
FLS3	8	1	0	0	1	0	1	1	0	0	0	0	0	0	1	0	0	0	1	0	0	?	?	?	?	1	1	0	0	1	1	0	0	?	?	?	?	0	1	0	0	1	0	0	1	0	1	1	0
FLS4	8	1	1	0	0	0	0	0	0	1	0	0	0	？	？	？	?	0	1	0	0	?	?	?	?	1	1	0	0	1	1	0	0	?	?	?	?	0	1	0	0	1	1	0	0	0	0	0	0
FLS5	8	1	1	0	0	0	1	1	0	1	0	0	0	1	0	0	0	1	1	0	0	?	?	?	?	1	1	0	0	1	1	0	0	?	?	?	?	0	1	0	0	1	1	0	0	0	1	1	0
FLS6	8	0	0	0	1	1	1	0	0	1	0	0	0	1	1	0	0	1	1	0	0	?	?	?	?	1	1	0	0	1	1	0	0	?	?	?	?	0	1	0	0	0	0	0	1	1	1	0	0
FLS7	8	0	0	0	1	1	1	0	0	1	0	0	0	1	1	0	0	0	1	0	0	?	?	?	?	1	1	0	0	1	1	0	0	?	?	?	?	0	1	0	0	0	0	0	1	1	1	0	0
FLS8	8	0	1	0	1	1	0	1	0	1	1	0	0	1	1	0	0	0	1	0	0	?	?	?	?	1	1	0	0	1	1	0	0	?	?	?	?	0	1	0	0	0	1	0	1	1	0	1	0
FLS9	8	0	1	0	1	1	0	1	0	1	1	0	0	1	0	0	0	1	1	0	0	?	?	?	?	1	1	0	0	1	1	0	0	?	?	?	?	0	1	0	0	0	1	0	1	1	0	1	0
FLS10	8	1	1	0	0	0	0	1	1	1	1	0	0	1	1	0	0	?	?	?	?	?	?	?	?	1	1	0	0	?	?	?	?	?	?	?	?	0	1	0	0	1	1	0	0	0	0	1	1
LTZ1	9	1	0	0	0	1	1	0	0	1	1	0	0	1	1	0	0	0	1	0	0	0	1	0	0	0	1	0	0	1	0	0	0	1	1	0	0	1	1	0	0	1	0	0	0	1	1	0	0
LTZ2	9	1	0	0	0	1	1	0	0	1	1	0	0	1	1	0	0	0	1	0	0	0	1	0	0	1	1	0	0	1	0	0	0	1	1	0	0	1	1	0	0	1	0	0	0	1	1	0	0
LTZ3	9	1	1	0	0	1	1	0	0	?	?	?	?	?	?	?	?	0	1	0	0	0	1	0	0	0	1	0	0	1	1	0	0	1	1	0	0	?	?	?	?	1	1	0	0	1	1	0	0
LTZ4	9	1	1	0	0	1	1	0	0	1	1	0	0	1	1	0	0	0	1	0	0	0	1	0	0	0	1	0	0	1	1	0	0	1	1	0	0	1	1	0	0	1	1	0	0	1	1	0	0
LTZ5	9	1	1	0	0	1	1	0	0	0	1	0	0	0	1	0	0	0	1	0	0	0	1	0	0	0	1	0	0	1	1	0	0	1	1	0	0	0	1	0	0	1	1	0	0	1	1	0	0
LTZ6	9	1	1	0	0	1	1	0	0	1	0	0	0	1	0	0	0	1	1	0	0	1	1	0	0	1	1	0	0	1	1	0	0	1	1	0	0	1	0	0	0	1	1	0	0	1	1	0	0
[truncated: 32 more columns]

## Sheet: Sheet1
Ssample	poplation	78				910				1112				1314				1718				1920				2122				2324				2526				12
GLS1	1	0	0	1	0	0	1	0	0	9	9	9	9	1	1	0	0	1	1	0	0	9	9	9	9	1	0	0	0	1	0	0	0	1	1	0	0	1	1	0	0
GLS2	1	0	0	1	0	1	0	0	0	1	0	0	0	1	0	0	0	1	1	0	0	9	9	9	9	9	9	9	9	0	1	0	0	1	1	0	0	1	1	0	0
GLS3	1	9	9	9	9	1	1	0	0	1	0	0	0	1	0	0	0	0	1	0	0	9	9	9	9	9	9	9	9	1	0	0	0	1	1	0	0	1	1	0	0
GLS4	1	1	0	1	0	9	9	9	9	0	0	1	1	1	1	0	0	9	9	9	9	1	0	0	0	9	9	9	9	1	0	0	0	1	1	0	0	1	1	0	0
GLS5	1	1	1	0	0	1	1	0	0	1	0	0	0	0	0	1	1	9	9	9	9	1	0	0	0	1	1	0	0	1	1	0	0	9	9	9	9	9	9	9	9
GLS6	1	0	1	0	0	1	0	0	0	1	1	0	0	9	9	9	9	0	1	0	0	1	0	0	0	9	9	9	9	9	9	9	9	9	9	9	9	9	9	9	9
DJS1	2	0	1	1	0	1	0	0	0	1	0	0	0	1	1	0	0	0	0	1	1	1	1	0	0	0	0	1	1	1	1	0	0	1	1	0	0	1	1	0	0
DJS2	2	9	9	9	9	1	0	0	0	9	9	9	9	1	1	0	0	0	0	1	1	0	1	0	1	1	1	0	0	1	1	0	0	1	1	0	0	9	9	9	9
DJS3	2	9	9	9	9	1	0	0	0	1	1	0	0	9	9	9	9	1	1	0	0	1	0	0	0	1	0	0	0	1	1	0	0	1	1	0	0	9	9	9	9
DJS4	2	9	9	9	9	1	0	0	0	1	1	0	0	1	1	0	0	0	0	1	1	0	0	1	1	1	0	1	0	0	1	0	1	1	1	0	0	9	9	9	9
DJS5	2	0	1	0	0	1	0	0	0	1	0	0	0	1	1	0	0	0	0	1	1	1	0	1	0	1	1	0	0	0	1	0	1	1	1	0	0	1	1	0	0
DJS6	2	0	1	0	0	1	0	0	0	1	1	0	0	0	0	1	1	0	0	1	0	9	9	9	9	0	1	0	0	1	1	0	0	1	1	0	0	9	9	9	9
DJS7	2	1	1	0	0	1	1	0	0	1	1	0	0	1	1	0	0	1	1	0	0	1	0	0	0	1	1	0	0	1	1	0	0	1	1	0	0	1	1	0	0
DJS8	2	9	9	9	9	1	1	0	0	0	1	0	0	0	0	1	0	0	0	0	1	0	0	1	1	0	1	0	1	1	1	0	0	9	9	9	9	1	1	0	0
DJS9	2	1	1	0	0	1	1	0	0	1	1	0	0	1	0	1	0	1	0	1	0	1	1	0	0	1	0	1	0	0	1	1	0	1	0	0	1	1	1	0	0
DJS10	2	1	0	0	1	1	1	0	0	0	1	0	0	1	0	1	0	0	0	1	1	0	0	1	1	9	9	9	9	1	1	0	0	1	1	0	0	1	1	0	0
XXC1	3	1	1	0	0	9	9	9	9	1	1	0	0	1	1	0	0	1	1	0	0	1	1	0	0	9	9	9	9	0	1	0	0	9	9	9	9	9	9	9	9
XXC2	3	1	1	0	0	9	9	9	9	1	1	0	0	1	1	0	0	0	1	0	0	1	1	0	0	0	1	0	0	0	1	0	0	1	0	0	0	1	0	0	0
XXC3	3	9	9	9	9	9	9	9	9	1	1	0	0	1	1	0	0	1	1	0	0	1	1	0	0	9	9	9	9	0	1	0	0	1	0	0	0	1	0	0	0
XXC4	3	9	9	9	9	1	1	0	0	1	1	0	0	1	1	0	0	1	1	0	0	1	1	0	0	1	0	0	0	1	1	0	0	9	9	9	9	9	9	9	9
XXC5	3	9	9	9	9	9	9	9	9	1	1	0	0	9	9	9	9	1	1	0	0	0	1	0	0	9	9	9	9	0	1	0	0	1	1	0	0	1	1	0	0
XXC6	3	1	1	0	0	9	9	9	9	1	1	0	0	1	1	0	0	1	1	0	0	9	9	9	9	9	9	9	9	0	1	0	0	0	1	0	0	0	1	0	0
XXC7	3	1	0	0	1	9	9	9	9	1	1	0	0	1	1	0	0	1	0	0	0	9	9	9	9	1	0	0	0	1	1	0	0	1	1	0	0	1	1	0	0
XXC8	3	9	9	9	9	1	1	0	0	1	1	0	0	1	1	0	0	1	0	0	0	1	1	0	0	1	0	0	0	1	1	0	0	1	1	0	0	1	1	0	0
XXC9	3	0	1	0	0	1	1	0	0	1	1	0	0	1	1	0	0	1	1	0	0	0	1	0	0	1	1	0	0	1	1	0	0	1	1	0	0	1	1	0	0
XXC10	3	1	1	0	0	1	1	0	0	1	1	0	0	1	1	0	0	1	1	0	0	1	1	0	0	1	1	0	0	0	1	0	0	1	1	0	0	1	1	0	0
DHS1	4	1	1	0	0	9	9	9	9	9	9	9	9	1	1	0	0	0	1	0	0	1	0	0	0	1	0	0	0	1	1	0	0	1	0	0	0	1	0	0	0
DHS2	4	0	1	0	0	9	9	9	9	1	1	0	0	9	9	9	9	0	1	0	0	9	9	9	9	0	1	0	0	1	1	0	0	1	0	0	0	1	0	0	0
DHS3	4	0	1	0	0	1	1	0	0	1	1	0	0	1	1	0	0	0	1	0	0	9	9	9	9	9	9	9	9	1	1	0	0	1	1	0	0	1	1	0	0
DHS4	4	9	9	9	9	1	1	0	0	1	1	0	0	1	1	0	0	0	1	0	0	9	9	9	9	9	9	9	9	1	1	0	0	1	1	0	0	1	1	0	0
DHS5	4	9	9	9	9	1	1	0	0	1	1	0	0	1	1	0	0	0	1	0	0	9	9	9	9	1	1	0	0	1	1	0	0	9	9	9	9	0	1	0	0
DHS6	4	9	9	9	9	9	9	9	9	1	1	0	0	1	1	0	0	0	1	0	0	9	9	9	9	1	1	0	0	1	1	0	0	9	9	9	9	0	1	0	0
DHS7	4	9	9	9	9	1	1	0	0	1	1	0	0	1	1	0	0	0	1	0	0	9	9	9	9	0	1	0	0	1	1	0	0	9	9	9	9	1	1	0	0
DHS8	4	1	1	0	0	1	1	0	0	1	1	0	0	1	1	0	0	0	1	0	0	0	1	0	0	1	1	0	0	1	1	0	0	9	9	9	9	1	1	0	0
DHS9	4	9	9	9	9	1	1	0	0	1	1	0	0	0	1	0	0	0	1	0	0	9	9	9	9	0	1	0	0	1	1	0	0	9	9	9	9	1	1	0	0
DHS10	4	9	9	9	9	1	1	0	0	1	1	0	0	1	1	0	0	1	1	0	0	9	9	9	9	1	1	0	0	1	1	0	0	9	9	9	9	1	1	0	0
DHS11	4	0	1	0	0	1	1	0	0	1	1	0	0	9	9	9	9	1	1	0	0	9	9	9	9	0	1	0	0	0	1	0	0	9	9	9	9	1	1	0	0
DHS12	4	9	9	9	9	1	1	0	0	9	9	9	9	9	9	9	9	9	9	9	9	0	1	0	0	1	1	0	0	0	1	0	0	9	9	9	9	1	1	0	0
QCH1	5	9	9	9	9	0	1	0	0	1	1	0	0	1	1	0	0	1	1	0	0	0	1	0	0	1	0	0	1	0	1	0	0	9	9	9	9	0	1	0	0
QCH2	5	1	1	0	0	0	1	0	0	9	9	9	9	1	1	0	0	0	1	0	0	9	9	9	9	1	1	0	0	0	1	0	0	9	9	9	9	1	1	0	0
QCH3	5	1	1	0	0	9	9	9	9	0	1	1	0	1	1	0	0	0	1	0	0	1	1	0	0	1	1	0	0	0	1	0	0	9	9	9	9	1	1	0	0
QCH4	5	1	1	0	0	9	9	9	9	0	1	1	0	0	1	0	0	1	1	0	0	1	1	0	0	0	1	0	0	9	9	9	9	9	9	9	9	1	1	0	0
QCH5	5	1	1	0	0	9	9	9	9	1	1	0	0	1	1	0	0	0	1	0	0	1	1	0	0	0	1	0	0	1	1	0	0	9	9	9	9	1	1	0	0
QCH6	5	1	1	0	0	1	1	0	0	1	1	0	0	1	1	0	0	1	1	0	0	1	1	0	0	9	9	9	9	1	1	0	0	9	9	9	9	1	1	0	0
QCH7	5	0	1	0	0	1	1	0	0	1	1	0	0	1	1	0	0	0	1	0	0	9	9	9	9	1	1	0	0	0	1	0	0	9	9	9	9	1	1	0	0
QCH8	5	0	1	0	0	1	1	0	0	1	1	0	0	1	1	0	0	0	1	0	0	9	9	9	9	0	1	0	0	0	1	0	0	9	9	9	9	1	1	0	0
QCH9	5	1	1	0	0	1	1	0	0	9	9	9	9	1	1	0	0	0	1	0	0	1	1	0	0	0	1	0	0	0	1	0	0	9	9	9	9	9	9	9	9
QCH10	5	1	1	0	0	1	1	0	0	9	9	9	9	1	1	0	0	1	1	0	0	1	1	0	0	0	1	0	0	0	1	0	0	9	9	9	9	1	1	0	0
DWL1	6	1	1	0	0	9	9	9	9	1	1	0	0	9	9	9	9	1	1	0	0	1	1	0	0	1	1	0	0	0	1	0	0	9	9	9	9	1	1	0	0
DWL2	6	1	1	0	0	1	1	0	0	1	1	0	0	9	9	9	9	0	1	0	0	1	1	0	0	9	9	9	9	0	1	0	0	9	9	9	9	0	1	0	0
DWL3	6	1	1	0	0	1	1	0	0	1	1	0	0	1	1	0	0	0	1	0	0	0	1	0	0	0	1	0	0	0	1	0	0	9	9	9	9	0	1	0	0
DWL4	6	1	1	0	0	9	9	9	9	9	9	9	9	1	1	0	0	0	1	0	0	0	1	0	0	0	1	0	0	1	1	0	0	9	9	9	9	0	1	0	0
DWL5	6	1	1	0	0	1	1	0	0	9	9	9	9	1	1	0	0	1	1	0	0	9	9	9	9	1	1	0	0	1	1	0	0	9	9	9	9	1	1	0	0
DWL6	6	1	1	0	0	1	1	0	0	9	9	9	9	1	1	0	0	1	1	0	0	0	1	0	0	1	1	0	0	1	1	0	0	9	9	9	9	1	1	0	0
DWL7	6	9	9	9	9	9	9	9	9	9	9	9	9	1	1	0	0	1	1	0	0	0	1	0	0	1	1	0	0	0	1	0	0	9	9	9	9	0	1	0	0
DWL8	6	1	1	0	0	1	1	0	0	9	9	9	9	1	1	0	0	1	1	0	0	0	1	0	0	1	1	0	0	9	9	9	9	9	9	9	9	0	1	0	0
DWL9	6	1	1	0	0	1	1	0	0	1	1	0	0	1	1	0	0	0	1	0	0	0	1	0	0	1	1	0	0	0	1	0	0	9	9	9	9	0	1	0	0
DWL10	6	1	1	0	0	1	1	0	0	1	1	0	0	1	1	0	0	1	1	0	0	0	1	0	0	1	0	0	0	0	1	0	0	9	9	9	9	1	1	0	0
XTS1	7	1	1	0	0	1	1	0	0	1	1	0	0	1	1	0	0	1	1	0	0	0	1	0	0	1	1	0	0	9	9	9	9	9	9	9	9	1	1	0	0
XTS2	7	1	1	0	0	1	0	0	0	0	1	0	0	1	0	0	0	1	1	0	0	0	1	0	0	1	1	0	0	1	1	0	0	9	9	9	9	1	1	0	0
XTS3	7	1	1	0	0	1	1	0	0	1	1	0	0	1	1	0	0	9	9	9	9	1	1	0	0	1	1	0	0	1	1	0	0	9	9	9	9	1	1	0	0
XTS4	7	1	1	0	0	1	1	0	0	1	1	0	0	0	1	0	0	9	9	9	9	9	9	9	9	1	1	0	0	0	1	0	0	9	9	9	9	1	1	0	0
XTS5	7	1	1	0	0	1	0	0	0	1	1	0	0	0	1	0	0	9	9	9	9	0	1	0	0	1	1	0	0	1	1	0	0	9	9	9	9	1	1	0	0
XTS6	7	1	1	0	0	0	1	0	0	1	1	0	0	1	1	0	0	1	1	0	0	0	1	0	0	1	1	0	0	0	1	0	0	9	9	9	9	1	1	0	0
XTS7	7	0	1	0	0	1	0	0	0	1	1	0	0	1	1	0	0	9	9	9	9	0	1	0	0	1	0	0	0	9	9	9	9	9	9	9	9	1	1	0	0
XTS8	7	0	1	0	0	1	0	0	0	1	1	0	0	9	9	9	9	9	9	9	9	1	1	0	0	1	0	0	0	9	9	9	9	9	9	9	9	0	1	0	0
XTS9	7	0	1	0	0	0	1	0	0	1	1	0	0	9	9	9	9	9	9	9	9	1	1	0	0	1	1	0	0	1	1	0	0	9	9	9	9	0	1	0	0
XTS10	7	0	1	0	0	1	1	0	0	1	1	0	0	9	9	9	9	9	9	9	9	1	1	0	0	1	1	0	0	9	9	9	9	9	9	9	9	0	1	0	0
XTS11	7	1	1	0	0	1	1	0	0	1	1	0	0	1	1	0	0	0	1	0	0	0	1	0	0	9	9	9	9	1	1	0	0	9	9	9	9	0	1	0	0
FLS1	8	1	1	0	0	9	9	9	9	1	1	0	0	1	0	0	0	1	1	0	0	0	1	0	0	1	1	0	0	1	1	0	0	9	9	9	9	1	1	0	0
FLS2	8	1	1	0	0	9	9	9	9	1	0	0	0	1	0	0	0	9	9	9	9	1	1	0	0	1	1	0	0	1	1	0	0	9	9	9	9	0	1	0	0
FLS3	8	1	0	0	1	0	1	1	0	9	9	9	9	0	1	0	0	0	1	0	0	9	9	9	9	1	1	0	0	1	1	0	0	9	9	9	9	0	1	0	0
FLS4	8	1	1	0	0	9	9	9	9	1	0	0	0	9	9	9	9	0	1	0	0	9	9	9	9	1	1	0	0	1	1	0	0	9	9	9	9	0	1	0	0
FLS5	8	1	1	0	0	0	1	1	0	1	0	0	0	1	0	0	0	1	1	0	0	9	9	9	9	1	1	0	0	1	1	0	0	9	9	9	9	0	1	0	0
FLS6	8	0	0	0	1	1	1	0	0	1	0	0	0	1	1	0	0	1	1	0	0	9	9	9	9	1	1	0	0	1	1	0	0	9	9	9	9	0	1	0	0
FLS7	8	0	0	0	1	1	1	0	0	1	0	0	0	1	1	0	0	0	1	0	0	9	9	9	9	1	1	0	0	1	1	0	0	9	9	9	9	0	1	0	0
FLS8	8	0	1	0	1	1	0	1	0	1	1	0	0	1	1	0	0	0	1	0	0	9	9	9	9	1	1	0	0	1	1	0	0	9	9	9	9	0	1	0	0
FLS9	8	0	1	0	1	1	0	1	0	1	1	0	0	1	0	0	0	1	1	0	0	9	9	9	9	1	1	0	0	1	1	0	0	9	9	9	9	0	1	0	0
FLS10	8	1	1	0	0	0	0	1	1	1	1	0	0	1	1	0	0	9	9	9	9	9	9	9	9	1	1	0	0	9	9	9	9	9	9	9	9	0	1	0	0
