# Supplementary material for: Integrated analysis of phenotypic and SSR data reveals the genetic structure differentiation of wild Rhododendron mariae Hance populations in Guangdong and the driving factors for conservation planning
Source: Front Plant Sci. 2026 Mar 23;17:1723036. doi: 10.3389/fpls.2026.1723036 (PMC13050912; doi:10.3389/fpls.2026.1723036)
Supplement: Supplementary file 4 [file Table3.xls]

## Sheet: Sheet1
Primer pair(ID)	Primer Sequences (5'-3')
N1N2	CGGAGAGTGATGAAACAGAA
	GCAAAAGCGAAATACAGAAC
a0-78-F	CGAAACTCAGAACCTCCG
	TTCCGAACTCCTTCACCAG
a0-910-F	TCTGGACTTCAAGCAACA
	AATGGAGTAAATGGGGTG
a0-1112-F	CCGTTTGAGTATCTTCCC
	CTGGTCCATTCTCCAAGTA
a0-1314-F	CCGTTTGAGTATCTTCCC
	CTGGTCCATTCTCCAAGTA
a0-1718-F	AGACTCAGATAAGACCACCC
	GTCAAAGAACTGCCGACT
a0-1920-F	AACCCACCATCACTCTGT
	GTCAAAGAACTGCCGACT
a0-2122-F	ACAATCCCAATCCCACAG
	GCCTAGAGACCTGATGATGA
a0-2324-F	GGTGATCGTGTCGGAATACA
	CACCAAGCATCATGCCTCTA
a0-2526-F	AAGGTGATCGTGTCGGAATA
	TGCCTCTAACTACTTGCTCC
